# Supplementary material for: Optical bench simulation for intraocular lenses using field-tracing technology
Source: PLoS One. 2021 Dec 15;16(12):e0250543. doi: 10.1371/journal.pone.0250543 (PMC8673660; doi:10.1371/journal.pone.0250543)
Supplement: S1 Data — (XLSX) [file pone.0250543.s002.xlsx]

## Sheet: Lens data
	■ Optical simulation setup
		Radius	Thickness	Glass	Diameter	Conic	AD	AE
	Object		300	Air
	1	-	5	Air	9.072	-	-	-
	2	24.224	3.138	PMMA		-0.198	-	-
	3	-	15.45	WATER		-	-	-
	4	-	6	BK7	20	-	-	-
	5	-	6.25	WATER		-	-	-
	6(Aperture)	13.355	0.722	1.47(Index)	5	-	-	-
	7	-13.355	0.278	WATER		-6.031	0.000218	-4.58e-07
	8	-	6	BK7	20	-	-	-
	IMA		8.351	Air

## Sheet: zemax screenshot
d	■ Optical simulation setup
